# Supplementary material for: Intron Dynamics in Ribosomal Protein Genes
Source: PLoS One. 2007 Jan 3;2(1):e141. doi: 10.1371/journal.pone.0000141 (PMC1764039; doi:10.1371/journal.pone.0000141)
Supplement: Dataset S1 — Matrix of the Entire Set of Intron Presences and Absences. (0.03 MB TXT) [file pone.0000141.s001.txt]

 #Species=22  #Genes=76  #IntronPositions=1182  #TotalAlignmentLength=31302
Pfalcipar 001000000000000000000000000000001001000001000000000000000000100000000000000000000000000000000000001000000000000000000000000000000000000000000000000000001000000000000000000100000000010000010000000000010000010000000000000001001000000000000000000000000000000000000000010000000010000000000000000000100000100000000000000000000010000000000000000000000001000000000000000000000010000000000000001000000001000000000000000100000000000000000000000000001000000000000001000000000000000000000000000000000000000000000000000000000000000000001000000000000000000000000000010000000000000000001000000000000000100000000000000000000000000100000000000000000000000000000000000000000000000000000000000000000000000010000000000000000000000010000000000000000000000000000010000000000000000000000000100000000000001000000000000000010000000001000000000000001000000000100000000000100000000000000000000000000101000000010000000000010000000010000001000010001000000000010000000000010000000000001000000000001000001000010000000000000100000010000000000000000000100000000100100000100000000001000000000000000000000010000000000000000000000100000001000000000000100001000000000000000100000000000000000000000000000001000000000000
Creinhard 100000000000000001001000011000000000010000000100100001000000010101000100010000001010010101000000010000010100001010010000000010000100001001000100001000010100101000000100100000000010000000000001010000010000100000010100010001000100100000001010000000000010010000000000000000100001000000000000000000000000100001000000001000100010000000001100100000000100010000000000100010000010000001010001000100000100000011000101110000000000000000010000010001000010000100010001000000000000100000001000001001000100001000100000000000010010100011000000000000000010000001000000001010010011000010000000010000000000000000001001010010000100000010000000000000000000000000000000100010010000100001000000000001001000000001000100100001000010000000000000001000001000000000000000000000100000001000001000010100000100000000100000000100001000000001000000010000000001000000000101000000100100010000000000000100010000000000000001000000000100000010000000000000101000100101001000000110000000000000001000000000000001001010010001000100000000000000100000100000000100100100010001000000000000000100000100001010000001001000010000000100001000100000000001001010000001000000000000000100001000001000001001000010000000100000000001010100
Athaliana 000010000001000100000000000000001000010000000100110100000000010001000010000001001001100000000000010000000000001000010010100100001000000000000110000010000100001000000100000000010010000000000000010000010000000000010000010001000000101000010000100000001000000100000100010000100001000001010000000100010000000000000000000000000000000000000000000000001000001000000000100010000010000100000001000100000100000010000101010100000100100100010000001001000000000000000001000000000000100000000001000100001000000100000000000000000000000000001000000000101010000000101000001100101001000000000100001000100000000000000000000100000000000000000000000000001000010010000000000000000000101000000000100000010000010001010000001000000000000000000000000000000000000001000010000000000000001010000100010100110000000100000001000000010010000001000001010000000000100000100101000000100100000000000000000000010010000000000000101000000000000010100010001001000000000000000000000000000000000000000000000000000000001000010001000100100000000010000000100000000100100100001001001000100000001000000100000010000000001000010000000000001000100000100001001010000001100001000000000100001000001000100000001001010000011000000000010000
Osativa   000010000001000100000000000000001000010000000100110100000000010001000010000001001001100000000000010000000000001000010010100100001000000000000110000010000100001000000100000000010010000000000000010000010000000000010000010001000000101000010000100000001000000100000100010000100001000001010000000100010000000000000000000000000000000000000000000000001000001000000000100010000010000100000001000100000100000010000101010100000100100100010000001001000000000000000001000000000000000000000001000100001000000100000000000000000000000000001000010000101010100000101000001100101001000000000101001000100000000000000000000100000000000000000000000000001000010010000000000000000000101000000000100000010000010001010000001000000000000000000000000000000000000001000010000000000000001010000100010100110000000100000001000000010010000001000001010000000000100000100101000000100100000000000000000000010010000000000000101000000000000010100010001001000000000000000000000000000000000000000000000000000000001000010001000100100000000010000000100000000100100100001001000000100000001000000100000010000000001000010000000000001000100000100001001010000001100001000000000100000000001000100000001001010000011000000000010000
Ddiscoide 000000000000000000000000000000000000010000000000000000000000000000000000000000000000000000000001000000000000000000000010001000000000000000000000000000000000001011000000000000000100000000000000000000010000000000000000000000000000000000010000000000000000000010000100000000000000000000000000000000000000010000000000000000000010000000000000000000000000000001000000000000000000000000000001000000010011000000000000010000000010000100000000000000010000000000001000000000000000000010000000000000000000000000010000000000000000000000000000000000000000000000000000010000000000000000000000100000000000100000000000000000000000000100000000000000000010000011100000000000000000000000000000000000000000000000010000000000000000000010000000000000000000100000000000000000000000000000000000010000010000001000000000000000010010000000000000010000000100000100000000000000100000000000000000000000000000000000001001000000100000000000100100000000000000000000010000000000000000000000000000000000000000001000000000000000100000000000000000000000010000000000000000001000100000000000000100000010000001000000000000000000000000100000000001000010000010100001000000000000000000000000000000000000000000000000000010000000
Celegans  000010000001001000000000100000000000000010000001010010000001000000000001000000000001000000100000000000000001000010000000000010000000000000000001000001000100000000000010010000100000000100000000010000000010000000100000001000000010000000000000010000010000000000000001000000010000001000000100001000000000000000001000000000000000000000100000000000010000010000000000000001000010000010000001000000000100000100000100010000001000000000010000000010000000000001000001000000000000000000000000000000011000000001000000010000000011000000000000001000001000000010001000010001000000100001000100000001000000000000000000101000000000000000000000000010000000100000000000000100001000000000000100000000000100000001000000010000000001000010000000000100010000000000010000100000000000010000100000010010000000000010000100000000000000000010000001010000000010010000000001000000001000000100000000000000001110000000000001000000001000000100000010001000000100000010000000000100000000000000001000100000000100000000001000000000100000001000000010000000000000100000000000001000000000000010000001000000000001000000001000000000000010000000000000000000000100000010000000000001000001000000000000100000000100000000100000100001
Cintestin 000000000000000000100000010100010000010000000001100010000000001000100100000010001001100010001000000010000001000100100010000010010010000000000001000001100001000000000000000101000000000000100010010100000000000000100000001000000000000000010001000100000001000000000000100001000001001000100010000100001000100000010000000010000000000000000000000000000000000000000010000000000100000000000000000100000100000100001000000000001001000001001000000100000011000010000001000000000000000100000000000100011010100001000000000010000101011000000000001000010100001000001000010100001000100001000100100001001000000010000000100001000010000000000100010000000000100001000000001001000001000000000100000001001001000000010010000100000001000010000001000100100000000000000010000001000000100100000000000000000000000010000100010000100000001000001000010000100010001000100100010010100100000100000000000100001110000001000001001000000010010000100000000001000001000010000000000000000000010000100001000000000100001000001000000100100010000010000001000000000100001000000000001000000000000010000100001010000000001000000000000000001010000000000000010000001000100001000000000100001000001000000100000001001010101010000000000010
Hsapiens  000010000100001000100010010100010000010000001001100010000000100000001000100010001001100010001000000010000001000010100010000010000010000000000101000001100001001000000010010000100000000001000010010000000010000000100100001000000010001000010001001000000001000100000000100000000101001000000010000101001000100000010000001010000010000000100001000000010010010100000010000010001010100000000001001100000100000100000100010100000001100000010000000100000011000010000001000000001000000100000000000100011010001001001100010000100101010100001000001000010001000100011000010100001000100001000110100001001000000010000000100001000010000100000010010000000100100001000010010001000001000000100100000001000100000000010010000000100001000010001000100101000000000010000010000001000100010101000000011010100000000010000100000000010010100000100000010000100010001010100001001010100100100100000001010000001110000001000001001000000010000010100010000001000001000010000000100000010000010000100001000000000100001000001000000100100010000010000000100000010000100100001000001000000000000010000100001010000001001000000000000000001010100000000001001010010001100001000000000100001000001000000100000001001001101010000000001010
Frubripes 000010000100001000100010010000010010010000001001100010000000100000001000100010001001100010001000000010000001000010100010000010000010000000000101000001100001001000000010010000100000000001000010010000000010000000100100001000000010001000010001001000000001000100000000100000000101001000000010000101001000100000010000001010000010000000100001000000010010010100000010000010001010100000000001001100000100000100000100010100000001100000010000000100000011000010000001000000001000000100000000000100011010000001001100010000100101010100001000001000010001000100011000010100001000100001000110100001001000000010000000100001000010000100000010010000000100100001000010010001000001000000100100000001000100000000010010000000100001000010001000100101000000000010000010000001000100010101000000011010100000000010000100000000010010100000100000010000100010001010100001001010100100100100000001010000001110000001000001001000000010000010100010000001000001000010000000100000010000010000100001000000000100001000001000000100100010000010000000100000010000100100001000001000000000000010000100001010000001001000000000000000001010100000000001001010010001100001000000000100001000001000000100000001001001101010000000001010
Amellifer 000010000010000000000000010000000000010000000000100010000000100000000100000100000001100010100000000000000000100000000010000000100001000000100000010000100001001000000001000000100000000000000010010000000010000000100000001000000010001000010000001000000000000000000000100100000000001000000000000100001000100000000100000010000010000000100000000000000010010000000010000000000010000000000001000100000100000000000100000100000000100000000000000000000000000000000001000000001000000100000000000100011010000000001000010000000101000000000000001000010001000100001001000100000000100101000100100010000000000010000000100000000100000000000000000000000000100001000000000001000000000000000100000001000100000001000010000000010000000010001000000000000000000000100000000000010000010001000000010010000000000010000100010000000010000100000001010000000010000000100001000000100001000000000000000000000110000001000001000000000010000000100010100001000001000010000000000001000000010000001001000000000100001000001000000000000010000010000010000000010000000100001000000000000001000010000100001010000000001000000000000000001010100000000001000010010001100001000000000000001000000000000100000000001000011000000100000010
Agambiae  000000010000000000000000000100000000010000000010000000000000000000010000000100000001000000000000000010000000000010100010000000100000000000000000010000000001001000000010000000100000000000000010010000000000000000100000001000000000001000000000000000100000000000000000000000000000000000000000000000001000100000000000000000000010000000100000000000000000000000000010000000000001000010000001000000000000000000000000000000000000100000010000000000000000000000000001000000000000000100000000000100011000000000000000000000000100000000000000000000000000000100000000000100000010000000000000000000000000000010000000000000000000000000000000100000000000000000000000000001000000000000000100000000000000000000000000000000010000000010001000000100000000000000000010000000000000010001000000010010000000000000000100000000000010000000000000010000000000000000100000000100100000000000000000010000000100000000000010000000000010000000100010000001000000000000000000000001000000010000000001000000000100001000001000000000000010000010000000000000010000000000000000000000000000000010000100000010000000001000000000000000001000100000000001000000000000100001000000000000000001000000000100000000000000001000000100000000
Dmelanoga 000000010000000000000000000000000000010000000000000000000000000000010000000000000001100010000000000000000000100010100010000000100000000000000000010000000001001000000010000000100000000000000010010000000000000000100000001000000010000000010000001000000000000000000000000100000000001000000100000000000000100000000100000010000010000000100000000000000010000000000010000000000001000010000001000000000100000000000000000000000001000000000000000000000010000000000001000000000000000100000000000100011000000000000000010000000001000000000000000001000000000100000000000100000000000001000000100000000000000010000000000000000000000000000000100000000000000001000000000001000001000000000100000000000000000001000000000000010000000010001000000100000000000000000010000000000000010000000000010010000000000000000100000000000010000000000000010000000000000000100000000000100000000000000000000000000100000000000010000000000000000000100010000000000000000000000000000000000000000000000001000000000000001000001000000000000010000010000000000000010000000000001000000000010000000010000100000010000000001000000000000000001000100000000001000000000000100001000000000000000000000000000100000000000000001000000000000000
Roryzae   000010100000000000000000000000000000011000100000100000000000000000000000000000010001000000000000000000100000000000000110100000000000100000000000100000000000001000000100000000000000000000000000000000010000001000000000000100000010000100000000000000000000000100000000010000000000000100000000000100000000100000000000000000010011000000000000000000000000000000000100000000000010000000000001000010000000000000000000000100000000100100000000000100000000000000000001000000000010000100101000000100000000000000000000000000010000000000001000000000000000000000000000000000000000000001000000000000000000000000000010000000000000000000000000000000000000000000000000000000000000000000000000000000000000000000000000000000001000000000110000000000000000000000000010000000000100000000000000010000101000000000000000000000010100000001000000010000000000000000110001001000100000000001000000000000100000000000000000000000000000000000100010000000000000000000000100010000010000010000000001000000000100001000010000000000100000000010000000000000000100100000001000001000000000000010000100001010000000000001000000000000001000100010000000001010010001100001000000010100000000000000000000000000000000001000000100000100
Spombe    010000000000000000000000000000000000010000000000000000000000000000000000000000000000000000000000000100000000000000000000000000000000000000000000000000000000000000000000000000000000000000000000000000001000000000000000000000000000001000000000000001001100000000000000000000000000000000000000000000000000000000000000000000010010000000000000001000000000000000000001000000000000000000000001000000000000000000000100000000000000000010000000001000000000001000000001000001000000010000000000000000000000000000000000000000000000000000000000000000000000000000000000010000000000000000000000000000000000000000000000000000000000000000000000000000000000000000000000000000000000000000000000000000100000000000000000000000000000010000000000000000000000000000000000000100000000000000000000010000000000000000000000000000000000000000000000000000000000000000000000000000000000000000000000000000000000010000000100000000010000000000000000000000000000000000000100000000000000000000000000000000010000000000000000100000001000000000000000000000000000000000001000000000000000100000000000001000000000000000000000000000000000000000000000100010000001000000000000000000000000000000000000000000000000101000010000000000
Snodorum  000000001000010000000100000000000000100100000000001000000010000000000000001000010000001000010010000100000010000000000000000000000000010000010100100100000000000100001000000000000000001000000100010001010100000000000010000000000000010000000000000010001000100001000000000010000000010000000000000100000000000110000010000000000000000100000000000000000000100000001000011100000000000000000100100000000000100000000010001001000000010000100011000000000100010000100001000000011000010000000000100010000000000010000010100000000000000000000100000010000000000000000000100000000100000000010000000000000000000100010100000000010000001001100001001100000001000000000100000000000010000000000010000100000000000000000000000010000000100000000100000000000000010100001001010000000101000000000010010000100010110001001000000000000000010000000100101001010000000000000001000100000010001000000100001000000000100010000000010000010000100000001000000000010010001000010000000000100000001000000100000001000000100001000010010101001000100100010100010010001001000010100000000001000010000000001000101010000010010000100000000000101000010000000010001000010001010001001000101000000000000001000000000100100000001010000000000100
Mgrisea   000001000000000010000001000010000000100000000000000000000110000000000000001000100000001000000000000100000010000000000000010000000000010000010000100100000000000000010000000000000000101000000100000000100001000000001000000000100000010000000000000001001100000000100010000000000000010000000001000110000000000000010000010001000000000001000000000010101000000000001000001000010000000000000010000000000000100000000010001000000000010000100010100000000000010000100001000010000000010000000100000010000000000010000000001000001000000000010000000000000000000000000000010100000000000000000000000100000001001000000000000000100001000100010000000001000000001000010000001000000100000100000001000000000000000000100000000000000000100001000010000000000101000100000010000000000100000000000010010000000000010000001000000000000000010000000100001000000000000100000001000100000010001000100000100010000000100010000000010001000000000010001000000000001000000000000001000000000100000100000010000001000000100000100000010001001000100000010000010001000000100000001000000110001000010000110000101000000000000000000010000000101000001000001000000000110001010001010100000000010000100010000000010000000000001010000000000100
Fgraminea 000001000000000010000001000010000000100000000000000000000110000000000000001000100000001000000000000100000010000000000010010000000000010000010000100100000000000000010000000000000000001000000100000000100000000000001000000000100000010000000000000001001100001000100010000000001000010000000001000100000000000010010000100000000000010000000000000010001000000000001000001000000000000000001010000000000000100000000010001010000000010000100010100000000000010000100001000010001000010001000000100010000000000010000000001100001000000000010000000000000000000000000000010000000000000000000000000100000000001001000000000000100001000100000000000000000000001000010000000000000100000010010000001000000000000000101000000000000000100001000010000000000001000100000010000000000101000000000010010000000000010000001000000000000000010000000100001000000000000100000001000100000000001000001000000010000000100010000000010001000000001000001000000000001000000000000001000000000101000000000010000001000000100000100000010001001000100000010000010001000000100000001000000110001000010000010000101010000000000000000010000000101000000001001000001000110001010001010100000000010000000100000000010000000000001010000000000100
Ylipolyti 000100000000000000000000000000000000000000000000000000000000000000000000000000100000000000000000000000000000000000000010000000000000000000000000000000000000000000000000000000000000000000000000000000010000000010000000000000000000000000000000000000001000000000000000000000000000000000000000000100000001000000000000000000000010000000000000000001000000000000100000000000000010000000000000000001000000000000000000000000000000000100000000000000000000000000000000000000000000000000000000000000000000000000000000000000000000000000000000000000000000000000000000000000000000000000000000000000000000000000000000000000000000000000000000000000000000000000000000000000000000000000000000000000000000000000000000000000000000010000000000000000000000000000000000001000000000000000000000010000000000000000000000000000000000000000000000001000000000000000000000000000000000000000000000000000000000000100000000000000000000000000000000000000000000000000000010000000000000100000000000000000000000010000000000000001000000000000000000000000100000000000000000000100000000000000000000000001000000000000000001000000000001000000000000000001000000010000010000000000000000000000000000000000000000000100000010000000
Scerevisi 000100000000000000000000000000000000000000000000000000000000000000000000000000100000000000000000000000000000000000000010000000000000000000000000100000000000000000000000000000000000000000000000000000010000000010000000000000000000000000100000000000000000000000000000000000000000000000000000000100000001000000000000000000000010000000000000000001000000000000100000000000000000000000000000000001000000000000000000000000000000000000000000000000000000000000000000000000000000000000000000000000000000000000000000000000000000000000000000000000000000000000000000010000000000000000000000000000000010000000000000000000000000000000000000000000000000000000000000000000000000000000000000000000000000000000000000000000000000000000000000000000000000000000000000001000000000000000000000010000000000000000000000000000000000000001000000001000000000000000000000000000000000000000000000000000000000000100000000000000000000000000000000000000000000000000000010000000000000100000000000000000000000000000000000000001000000000000000000000000100000000000000000000100000000000000000000000001000000000000000001000000000001000000000000000000000000010000000100000000000000000000000000000000000000000100000000000000
Umaydis   000000000000000000000000000000000000010000000000000000000000000000000000000000000100000000000100000100000010000000000000000000000000000000000000000100000000000000000000000000000000000000000000000000000000000000001000000000000000000001000000000000000000000000010000000000000000000000000000100100000000000000000001000000000010000000000000000001000000000000000001000000000010000000000000000010100000000000000000010000100000001000000000000000000001000000000001000000000001000000010000100000000000000000000001000000000000000000000000000000000000000000000000010000000000000001000000000000000000000000100000000000000000000000001000000000000000000000000001000000000000000000000000000000000000001000000000000000000000000100000000000000000000000000000000000000000000000000000000010000000001000000000000000000000000000100000000010000000000000000000001000000000000000000010000000000000000000000000001000000000000000000010010000000001000000000001001000000000000000000010000000010000000000000000000001000000000000000000000000000000000000000000010000000000000000000000000000000000100000000000000000001000000100000000000000110000000001000000001000000000000000000000000000000000000001000000000000000
Ccinereus 000010000000000000010000000000000100000000010000100000101000100000000000000000001001000000100000100000001000100001001001100000000000000100001000000100000010001000000000001010001001000010000000010000010000000100001000100010010000000000000100000000001000000000000000010000000000100110000000100100000100001000000000000000000110100010000000010100001000000001010000000010000010001000100000010010100000010000010000010000000000100000010100000100000010100000000101000100000001001010010000010100000000010000000001000001000000000000000011000000100000000000000000010100001000001001000000000000010000010000100000000000001000000000000000010000010000100000000001000001000000010000000000000010100010000100000000000000000000001000001000010000000010000000000000000000001000000000010001010000000001000000010000001010010001000100010000010100000000000001000011000100000000100010000010000000100000001000000001000010000001000011000010000000001000000000100100000001000010000010000000001100100000001100010000001000000001010000011000001000000000100101001010001000000100100010000000011000011100001000000100010010010000100000010001000110010001101000100000000010000010000000010010000000000000101000001000000101
Cneoforma 000010000000100000010000000001100000000000000000100000111000100010000000000000001001000000100000100001001000010001000000100001000000000010000000000100000010010000100000001010001000000010001000101010000000000001000001000010000001000110000000000000001000100000001000001000000000000010001000010100000010001000100000000100001010001000010010000100001000000010010000000010100010010000000000010010001000001000100000010000010000000100000100000000100010100000000110111000100100001000000010010100100001000000000001000000000000000100100000100100000000010000000110010100000000010001100000000000000100000000100000000000000000110000000000010000100000000100001000000000100000001000001000010000000000100100000001000000000100000100001001000010000000001000000100000010000010000000000000010001000000000000000010100001010001000100000010000010000000000000001001100001010000100000000010000001000000001000100001000100000000000010000010010100001000010001100000001000001000000001000010010000000010000100010100000010010000000001000000000100000010110101001000010000000100000010000010001100111000100100000000101000010100100000000101000010010001100100100010000000100000010001000010000000000000101000001000000100
IPhase    000012001010200012020200200001110000200102202120200010221020100000220000200010210021002010220102200201022000012000020101201001101110002202002020000200202020121212212200010200120012202001020210222102011101211201011112122212000221010121021120001011001010202210122021210012001221022002000002000120202000020101200012011212200202212000210020000002202100102221220121021110210010020102021122010012010210100000200020001021020001022012112122000102202210012000110222220110010122102020201011201102220012110220010001211220002100112200021112000020100202020000201200100200002100110011010110000002020210101001210020101201102000002101010000102202100110100112002010212002200100220111220212002021110010000100110002102021010220100012110102010101010111020021221101001201020111212020100021002100011012002012011020200002010001010120002021101001001200001020002220021001120120200201120211201021202020202021102101101200222222001020220100220002000200001100120010012000121102110020210100002221200112220002112211202100210021122100200100222202120100012202202100212122202010210001001020200201221211100001002221012122111222011012102200102200010001002102010221221121101021202010020010100100200010000002000110010010
